# Supplementary material for: Spatial distribution of soil nutrients and evaluation of cultivated land in Xuwen county
Source: PeerJ. 2022 Jun 30;10:e13239. doi: 10.7717/peerj.13239 (PMC9250764; doi:10.7717/peerj.13239)
Supplement: Supplemental Information 2 [file peerj-10-13239-s002.xls]

## Sheet: Soil quality--judgment matrix
Soil quality
Scale type:1-9
The ranking weights of elements to decision objectives in scheme layer
Alternative proposals	Weight
First degree	0.403
Second degree	0.2299
Third degree	0.1533
Fourth degree	0.1413
Fifth degree	0.0465
Sixth degree	0.026
Ranking weights of elements to decision objectives in the first middle layer
Intermediate elements	Weight
Organic matter	0.2919
Alkali-hydrolyzable nitrogen	0.2257
Available phosphorus	0.1682
Available potassium	0.1682
pH	0.146
1. Soil quality Consistency ratio ：0.0173; weight for ' soil quality ' ：1.0000; λmax：5.0776
Soil quality	pH	Organic matter	Alkali-hydrolyzable nitrogen	Available phosphorus	Available potassium	Wi
pH	1	0.5	0.5	1	1	0.146
Organic matter	2	1	1	2	2	0.2919
Alkali-hydrolyzable nitrogen	2	1	1	1	1	0.2257
Available phosphorus	1	0.5	1	1	1	0.1682
Available potassium	1	0.5	1	1	1	0.1682
2. pH Consistency ratio ：0.0723; weight for ' soil quality ' ：0.1460; λmax：6.4555
pH	First degree	Second degree	Third degree	Fourth degree	Fifth degree	Sixth degree	Wi
First degree	1	0.2	0.1429	0.1111	0.2	1	0.0293
Second degree	5	1	0.3333	0.1111	1	3	0.0861
Third degree	7	3	1	0.2	5	7	0.2281
Fourth degree	9	9	5	1	5	9	0.5349
Fifth degree	5	1	0.2	0.2	1	3	0.0887
Sixth degree	1	0.3333	0.1429	0.1111	0.3333	1	0.0329
3. Organic matter Consistency ratio ：0.0772; weight for ' soil quality ' ：0.2919; λmax：6.4861
Organic matter	First degree	Second degree	Third degree	Fourth degree	Fifth degree	Sixth degree	Wi
First degree	1	3	5	7	9	9	0.4669
Second degree	0.3333	1	3	5	7	7	0.2545
Third degree	0.2	0.3333	1	3	5	7	0.1405
Fourth degree	0.1429	0.2	0.3333	1	3	5	0.0741
Fifth degree	0.1111	0.1429	0.2	0.3333	1	3	0.0393
Sixth degree	0.1111	0.1429	0.1429	0.2	0.3333	1	0.0248
4. Alkali-hydrolyzable nitrogen Consistency ratio ：0.0772; weight for ' soil quality ' ：0.2257; λmax：6.4861
Alkali-hydrolyzable nitrogen	First degree	Second degree	Third degree	Fourth degree	Fifth degree	Sixth degree	Wi
First degree	1	3	5	7	9	9	0.4669
Second degree	0.3333	1	3	5	7	7	0.2545
Third degree	0.2	0.3333	1	3	5	7	0.1405
Fourth degree	0.1429	0.2	0.3333	1	3	5	0.0741
Fifth degree	0.1111	0.1429	0.2	0.3333	1	3	0.0393
Sixth degree	0.1111	0.1429	0.1429	0.2	0.3333	1	0.0248
5. Available phosphorus Consistency ratio ：0.0772; weight for ' soil quality ' ：0.1682; λmax：6.4861
Available phosphorus	First degree	Second degree	Third degree	Fourth degree	Fifth degree	Sixth degree	Wi
First degree	1	3	5	7	9	9	0.4669
Second degree	0.3333	1	3	5	7	7	0.2545
Third degree	0.2	0.3333	1	3	5	7	0.1405
Fourth degree	0.1429	0.2	0.3333	1	3	5	0.0741
Fifth degree	0.1111	0.1429	0.2	0.3333	1	3	0.0393
Sixth degree	0.1111	0.1429	0.1429	0.2	0.3333	1	0.0248
6. Available potassium Consistency ratio ：0.0772; weight for ' soil quality ' ：0.1682; λmax：6.4861
Available potassium	First degree	Second degree	Third degree	Fourth degree	Fifth degree	Sixth degree	Wi
First degree	1	3	5	7	9	9	0.4669
Second degree	0.3333	1	3	5	7	7	0.2545
Third degree	0.2	0.3333	1	3	5	7	0.1405
Fourth degree	0.1429	0.2	0.3333	1	3	5	0.0741
Fifth degree	0.1111	0.1429	0.2	0.3333	1	3	0.0393
Sixth degree	0.1111	0.1429	0.1429	0.2	0.3333	1	0.0248
